# Supplementary material for: Epigenome-wide analysis in newborn blood spots from monozygotic twins discordant for cerebral palsy reveals consistent regional differences in DNA methylation
Source: Clin Epigenetics. 2018 Feb 23;10:25. doi: 10.1186/s13148-018-0457-4 (PMC5824607; doi:10.1186/s13148-018-0457-4)
Supplement: Supplementary file 1 — Primer sequences used in site-specific validation using MassArray EpiTYPER. (XLSX 8 kb) [file 13148_2018_457_MOESM1_ESM.xlsx]

## Sheet: Add. file 1
	Additional file 1. Primer sequences used in site specific validation using Sequenom EpiTYPER.
	Amplicon	Left Primer	Right Primer
	LIME1	GATTTGGTTTTGTGGGTTTGG	CCAAAAAAATCTTTATACAACCCTC
	LTA	GGGGATTTAGGTAGTAGGTGTAGGA	CTTCTAAACCCTAAAAACTTCCCC
