# Supplementary material for: Epigenome-wide analysis in newborn blood spots from monozygotic twins discordant for cerebral palsy reveals consistent regional differences in DNA methylation
Source: Clin Epigenetics. 2018 Feb 23;10:25. doi: 10.1186/s13148-018-0457-4 (PMC5824607; doi:10.1186/s13148-018-0457-4)
Supplement: Supplementary file 5 — Comparison of cell type composition of cerebral palsy cases versus normal individuals. CD8T and CD4T: cytotoxic T cells; NK: natural-killer cells; B cell: B cell or B lymphocytes; Mono: monocytes; Gran: granulocytes. (PDF 87 kb) [file 13148_2018_457_MOESM5_ESM.xlsx]

## Sheet: Add. file 5
	Additional file 5. Gene Ontology (GO) analysis for top-ranked 1000 CpGs ranked by P-Value
	GO ID	GO Function	Ontology	P. Value
	GO:0098609	cell-cell adhesion	BP	5.59556e-06
	GO:0007156	homophilic cell adhesion via plasma membrane adhesion molecules	BP	1.74832e-05
	GO:0042129	regulation of T cell proliferation	BP	2.29964e-05
	GO:0042098	T cell proliferation	BP	3.11675e-05
	GO:0050776	regulation of immune response	BP	3.77707e-05
	GO:0046649	lymphocyte activation	BP	4.16003e-05
	GO:0050863	regulation of T cell activation	BP	8.46964e-05
	GO:0070661	leukocyte proliferation	BP	0.000112554
	GO:0007159	leukocyte cell-cell adhesion	BP	0.000120294
	GO:0002768	immune response-regulating cell surface receptor signaling pathway	BP	0.000132878
	GO:0030098	lymphocyte differentiation	BP	0.000134827
	GO:1903037	regulation of leukocyte cell-cell adhesion	BP	0.000153487
	GO:0045321	leukocyte activation	BP	0.000155589
	GO:0001775	cell activation	BP	0.000157784
	GO:0098742	cell-cell adhesion via plasma-membrane adhesion molecules	BP	0.000170114
	GO:0070663	regulation of leukocyte proliferation	BP	0.00017095
	GO:0042110	T cell activation	BP	0.000204908
	GO:0070489	T cell aggregation	BP	0.000204908
	GO:0071593	lymphocyte aggregation	BP	0.000227832
	GO:0022610	biological adhesion	BP	0.000249408
	GO:0050670	regulation of lymphocyte proliferation	BP	0.000273024
	GO:0045601	regulation of endothelial cell differentiation	BP	0.000311242
	GO:0032944	regulation of mononuclear cell proliferation	BP	0.000327203
	GO:0070486	leukocyte aggregation	BP	0.000331295
	GO:0007155	cell adhesion	BP	0.000342681
	GO:0045944	positive regulation of transcription from RNA polymerase II promoter	BP	0.000344062
	GO:0044459	plasma membrane part	CC	0.000364634
	GO:0048856	anatomical structure development	BP	0.00041469
	GO:0022407	regulation of cell-cell adhesion	BP	0.000441556
	GO:0098552	side of membrane	CC	0.000443837
	GO:0044767	single-organism developmental process	BP	0.000448162
	GO:0034110	regulation of homotypic cell-cell adhesion	BP	0.000454003
	GO:0050865	regulation of cell activation	BP	0.000454755
	GO:0002703	regulation of leukocyte mediated immunity	BP	0.00050671
	GO:0015732	prostaglandin transport	BP	0.0005101
	GO:0016337	single organismal cell-cell adhesion	BP	0.000513071
	GO:0031329	regulation of cellular catabolic process	BP	0.000515398
	GO:0032502	developmental process	BP	0.000519635
	GO:0046640	regulation of alpha-beta T cell proliferation	BP	0.000534742
	GO:0032729	positive regulation of interferon-gamma production	BP	0.000536256
	GO:0098562	cytoplasmic side of membrane	CC	0.000549165
	GO:0071363	cellular response to growth factor stimulus	BP	0.000679842
	GO:0046651	lymphocyte proliferation	BP	0.000680665
	GO:1901550	regulation of endothelial cell development	BP	0.000696524
	GO:1903140	regulation of establishment of endothelial barrier	BP	0.000696524
	GO:0002764	immune response-regulating signaling pathway	BP	0.000697535
	GO:0009894	regulation of catabolic process	BP	0.000752484
	GO:0002449	lymphocyte mediated immunity	BP	0.000828882
	GO:0032943	mononuclear cell proliferation	BP	0.000836969
	GO:0034109	homotypic cell-cell adhesion	BP	0.000838487
	GO:0061484	hematopoietic stem cell homeostasis	BP	0.000849271
	GO:0046634	regulation of alpha-beta T cell activation	BP	0.000863442
	GO:0051249	regulation of lymphocyte activation	BP	0.000863783
	GO:0070848	response to growth factor	BP	0.000869061
	GO:0002706	regulation of lymphocyte mediated immunity	BP	0.000888004
	GO:0042346	positive regulation of NF-kappaB import into nucleus	BP	0.00090042
	GO:0048731	system development	BP	0.000935834
	GO:0032501	multicellular organismal process	BP	0.000982728
	GO:0002250	adaptive immune response	BP	0.00099647
	GO:0006955	immune response	BP	0.00100135
	GO:0038083	peptidyl-tyrosine autophosphorylation	BP	0.00100411
	GO:0002521	leukocyte differentiation	BP	0.0010596
	GO:0045619	regulation of lymphocyte differentiation	BP	0.00106374
	GO:0022409	positive regulation of cell-cell adhesion	BP	0.00110239
	GO:0002694	regulation of leukocyte activation	BP	0.00111584
	GO:0030217	T cell differentiation	BP	0.00129392
	GO:0031624	ubiquitin conjugating enzyme binding	MF	0.00129974
	GO:0001205	transcriptional activator activity, RNA polymerase II distal enhancer sequence-specific binding	MF	0.00131312
	GO:0031235	intrinsic component of the cytoplasmic side of the plasma membrane	CC	0.00131757
	GO:0032609	interferon-gamma production	BP	0.00134552
	GO:0016404	15-hydroxyprostaglandin dehydrogenase (NAD+) activity	MF	0.00141633
	GO:1900750	oligopeptide binding	MF	0.00143371
	GO:0045580	regulation of T cell differentiation	BP	0.00144687
	GO:0032310	prostaglandin secretion	BP	0.00145584
	GO:0005509	calcium ion binding	MF	0.00145982
	GO:0046633	alpha-beta T cell proliferation	BP	0.00148409
	GO:0002709	regulation of T cell mediated immunity	BP	0.00152784
	GO:0048584	positive regulation of response to stimulus	BP	0.00154767
	GO:0007169	transmembrane receptor protein tyrosine kinase signaling pathway	BP	0.00160909
	GO:0032649	regulation of interferon-gamma production	BP	0.00163343
	GO:0050870	positive regulation of T cell activation	BP	0.00163702
	GO:0009966	regulation of signal transduction	BP	0.00164372
	GO:0009898	cytoplasmic side of plasma membrane	CC	0.00164762
	GO:0002429	immune response-activating cell surface receptor signaling pathway	BP	0.00174019
	GO:0098602	single organism cell adhesion	BP	0.00176251
	GO:0002819	regulation of adaptive immune response	BP	0.0017927
	GO:2000377	regulation of reactive oxygen species metabolic process	BP	0.00179731
	GO:0032436	positive regulation of proteasomal ubiquitin-dependent protein catabolic process	BP	0.00187594
	GO:0045785	positive regulation of cell adhesion	BP	0.00189754
	GO:1903036	positive regulation of response to wounding	BP	0.00193477
	GO:2000330	positive regulation of T-helper 17 cell lineage commitment	BP	0.00197398
	GO:0044390	ubiquitin-like protein conjugating enzyme binding	MF	0.00207612
	GO:0030155	regulation of cell adhesion	BP	0.00210866
	GO:0007275	multicellular organism development	BP	0.00216411
	GO:0002133	polycystin complex	CC	0.00218714
	GO:0002822	regulation of adaptive immune response based on somatic recombination of immune receptors built from immunoglobulin superfamily domains	BP	0.00227027
	GO:0002376	immune system process	BP	0.00233328
	GO:0002443	leukocyte mediated immunity	BP	0.00233439
	GO:0034112	positive regulation of homotypic cell-cell adhesion	BP	0.00235818
	GO:0042165	neurotransmitter binding	MF	0.00236786
	GO:0004715	non-membrane spanning protein tyrosine kinase activity	MF	0.00237436
	GO:1903039	positive regulation of leukocyte cell-cell adhesion	BP	0.00242324
	GO:0042130	negative regulation of T cell proliferation	BP	0.00243883
	GO:0048518	positive regulation of biological process	BP	0.00251596
	GO:0043368	positive T cell selection	BP	0.0025831
	GO:0044448	cell cortex part	CC	0.00269985
	GO:0072311	glomerular epithelial cell differentiation	BP	0.00279924
	GO:2000328	regulation of T-helper 17 cell lineage commitment	BP	0.00292987
	GO:0003158	endothelium development	BP	0.00293316
	GO:0051140	regulation of NK T cell proliferation	BP	0.00302177
	GO:0051142	positive regulation of NK T cell proliferation	BP	0.00302177
	GO:0002834	regulation of response to tumor cell	BP	0.00303288
	GO:0002837	regulation of immune response to tumor cell	BP	0.00303288
	GO:0042127	regulation of cell proliferation	BP	0.00304904
	GO:0000145	exocyst	CC	0.00308384
	GO:0050851	antigen receptor-mediated signaling pathway	BP	0.00313807
	GO:0038127	ERBB signaling pathway	BP	0.00321319
	GO:0051251	positive regulation of lymphocyte activation	BP	0.00322663
	GO:0007399	nervous system development	BP	0.00323336
	GO:0007167	enzyme linked receptor protein signaling pathway	BP	0.00337525
	GO:0048534	hematopoietic or lymphoid organ development	BP	0.00352104
	GO:0043584	nose development	BP	0.00361982
	GO:0072010	glomerular epithelium development	BP	0.00370067
	GO:0006952	defense response	BP	0.00372092
	GO:0002696	positive regulation of leukocyte activation	BP	0.00375901
	GO:0090241	negative regulation of histone H4 acetylation	BP	0.00385767
	GO:0010647	positive regulation of cell communication	BP	0.00386586
	GO:0008283	cell proliferation	BP	0.00390397
	GO:0007166	cell surface receptor signaling pathway	BP	0.00405202
	GO:0002711	positive regulation of T cell mediated immunity	BP	0.00410318
	GO:0007165	signal transduction	BP	0.00413075
	GO:0031226	intrinsic component of plasma membrane	CC	0.00435726
	GO:2000321	positive regulation of T-helper 17 cell differentiation	BP	0.0043922
	GO:0046631	alpha-beta T cell activation	BP	0.00443745
	GO:0050868	negative regulation of T cell activation	BP	0.00447362
	GO:0015629	actin cytoskeleton	CC	0.00453498
	GO:0035502	metanephric part of ureteric bud development	BP	0.00460043
	GO:0009893	positive regulation of metabolic process	BP	0.00464281
	GO:2000344	positive regulation of acrosome reaction	BP	0.00465095
	GO:1901800	positive regulation of proteasomal protein catabolic process	BP	0.00468868
	GO:0046136	positive regulation of vitamin metabolic process	BP	0.00469343
	GO:0060557	positive regulation of vitamin D biosynthetic process	BP	0.00469343
	GO:0060559	positive regulation of calcidiol 1-monooxygenase activity	BP	0.00469343
	GO:0070664	negative regulation of leukocyte proliferation	BP	0.00499432
	GO:0043547	positive regulation of GTPase activity	BP	0.00522189
	GO:0042345	regulation of NF-kappaB import into nucleus	BP	0.00523292
	GO:0042348	NF-kappaB import into nucleus	BP	0.00523292
	GO:0050867	positive regulation of cell activation	BP	0.00528637
	GO:0043085	positive regulation of catalytic activity	BP	0.00535685
	GO:0035556	intracellular signal transduction	BP	0.00537614
	GO:0006468	protein phosphorylation	BP	0.00540375
	GO:0009967	positive regulation of signal transduction	BP	0.0054422
	GO:0002682	regulation of immune system process	BP	0.00556483
	GO:0048844	artery morphogenesis	BP	0.00562473
	GO:0042102	positive regulation of T cell proliferation	BP	0.00571603
	GO:0071495	cellular response to endogenous stimulus	BP	0.00582682
	GO:0072074	kidney mesenchyme development	BP	0.00619314
	GO:1903038	negative regulation of leukocyte cell-cell adhesion	BP	0.00643915
	GO:0035601	protein deacylation	BP	0.00644199
	GO:0002460	adaptive immune response based on somatic recombination of immune receptors built from immunoglobulin superfamily domains	BP	0.00660626
	GO:0006464	cellular protein modification process	BP	0.0066383
	GO:0036211	protein modification process	BP	0.0066383
	GO:0022412	cellular process involved in reproduction in multicellular organism	BP	0.00668802
	GO:0001866	NK T cell proliferation	BP	0.00669675
	GO:0031622	positive regulation of fever generation	BP	0.00678443
	GO:0010949	negative regulation of intestinal phytosterol absorption	BP	0.00681594
	GO:0045796	negative regulation of intestinal cholesterol absorption	BP	0.00681594
	GO:0060752	intestinal phytosterol absorption	BP	0.00681594
	GO:1904730	negative regulation of intestinal lipid absorption	BP	0.00681594
	GO:0050853	B cell receptor signaling pathway	BP	0.00704134
	GO:0046632	alpha-beta T cell differentiation	BP	0.00707175
	GO:0032306	regulation of prostaglandin secretion	BP	0.00714957
	GO:0032308	positive regulation of prostaglandin secretion	BP	0.00714957
	GO:0023056	positive regulation of signaling	BP	0.00715713
	GO:0019953	sexual reproduction	BP	0.00722244
	GO:0071310	cellular response to organic substance	BP	0.0073421
	GO:2000319	regulation of T-helper 17 cell differentiation	BP	0.00739189
	GO:0031933	telomeric heterochromatin	CC	0.00750322
	GO:0031234	extrinsic component of cytoplasmic side of plasma membrane	CC	0.00751164
	GO:0046637	regulation of alpha-beta T cell differentiation	BP	0.0075818
	GO:0043382	positive regulation of memory T cell differentiation	BP	0.0077149
	GO:0042474	middle ear morphogenesis	BP	0.00780876
	GO:0098732	macromolecule deacylation	BP	0.00783451
	GO:0010893	positive regulation of steroid biosynthetic process	BP	0.00788297
	GO:0007173	epidermal growth factor receptor signaling pathway	BP	0.0079774
	GO:0072021	ascending thin limb development	BP	0.00818097
	GO:0072218	metanephric ascending thin limb development	BP	0.00818097
	GO:0043370	regulation of CD4-positive, alpha-beta T cell differentiation	BP	0.00831518
	GO:0045732	positive regulation of protein catabolic process	BP	0.00832307
	GO:0042993	positive regulation of transcription factor import into nucleus	BP	0.00851556
	GO:0033077	T cell differentiation in thymus	BP	0.00860821
	GO:0071594	thymocyte aggregation	BP	0.00860821
	GO:0002520	immune system development	BP	0.00863561
	GO:0071944	cell periphery	CC	0.00870334
	GO:0048522	positive regulation of cellular process	BP	0.00880471
	GO:1902932	positive regulation of alcohol biosynthetic process	BP	0.00882606
	GO:0043065	positive regulation of apoptotic process	BP	0.00891844
	GO:1902107	positive regulation of leukocyte differentiation	BP	0.00894001
	GO:0010033	response to organic substance	BP	0.00911772
	GO:0002418	immune response to tumor cell	BP	0.00943057
	GO:0034045	pre-autophagosomal structure membrane	CC	0.00947736
	GO:0015671	oxygen transport	BP	0.00963183
	GO:0030010	establishment of cell polarity	BP	0.00966701
	GO:0032872	regulation of stress-activated MAPK cascade	BP	0.00975406
	GO:0007264	small GTPase mediated signal transduction	BP	0.00981444
	GO:0003779	actin binding	MF	0.00993371
