# Supplementary material for: Epigenome-wide analysis in newborn blood spots from monozygotic twins discordant for cerebral palsy reveals consistent regional differences in DNA methylation
Source: Clin Epigenetics. 2018 Feb 23;10:25. doi: 10.1186/s13148-018-0457-4 (PMC5824607; doi:10.1186/s13148-018-0457-4)
Supplement: Supplementary file 6 — Gene ontology (GO) analysis for top-ranked 1000 DMPs ranked by p value. (XLSX 20 kb) [file 13148_2018_457_MOESM6_ESM.xlsx]

## Sheet: Add. file 6
	Additional file 6. Gene Ontology (GO) analysis for top DMRs ranked by P-Value
	GO ID	GO Function	Ontology	P. Value	FDR
	GO:0002705	positive regulation of leukocyte mediated immunity	BP	3.3056e-10	6.83862e-06
	GO:0002925	positive regulation of humoral immune response mediated by circulating immunoglobulin	BP	3.38468e-09	3.50111e-05
	GO:0002699	positive regulation of immune effector process	BP	5.99059e-09	4.13111e-05
	GO:0002703	regulation of leukocyte mediated immunity	BP	8.49116e-09	4.39163e-05
	GO:0002824	positive regulation of adaptive immune response based on somatic recombination of immune receptors built from immunoglobulin superfamily domains	BP	2.49724e-08	7.3584e-05
	GO:0002708	positive regulation of lymphocyte mediated immunity	BP	2.82043e-08	7.3584e-05
	GO:0050830	defense response to Gram-positive bacterium	BP	3.12105e-08	7.3584e-05
	GO:0002821	positive regulation of adaptive immune response	BP	3.33262e-08	7.3584e-05
	GO:0002923	regulation of humoral immune response mediated by circulating immunoglobulin	BP	3.45513e-08	7.3584e-05
	GO:0002922	positive regulation of humoral immune response	BP	3.68391e-08	7.3584e-05
	GO:0002697	regulation of immune effector process	BP	3.91253e-08	7.3584e-05
	GO:0044130	negative regulation of growth of symbiont in host	BP	7.69427e-08	0.000124015
	GO:0044146	negative regulation of growth of symbiont involved in interaction with host	BP	7.81676e-08	0.000124015
	GO:0050715	positive regulation of cytokine secretion	BP	8.4585e-08	0.000124015
	GO:0044126	regulation of growth of symbiont in host	BP	9.4566e-08	0.000124015
	GO:0044144	modulation of growth of symbiont involved in interaction with host	BP	9.59124e-08	0.000124015
	GO:0044117	growth of symbiont in host	BP	1.38869e-07	0.000152723
	GO:0044110	growth involved in symbiotic interaction	BP	1.40262e-07	0.000152723
	GO:0044116	growth of symbiont involved in interaction with host	BP	1.40262e-07	0.000152723
	GO:0002861	regulation of inflammatory response to antigenic stimulus	BP	1.52033e-07	0.000157263
	GO:0002822	regulation of adaptive immune response based on somatic recombination of immune receptors built from immunoglobulin superfamily domains	BP	1.945e-07	0.000183252
	GO:0002443	leukocyte mediated immunity	BP	1.94874e-07	0.000183252
	GO:0002714	positive regulation of B cell mediated immunity	BP	2.30058e-07	0.00019831
	GO:0002891	positive regulation of immunoglobulin mediated immune response	BP	2.30058e-07	0.00019831
	GO:0002706	regulation of lymphocyte mediated immunity	BP	2.47516e-07	0.000204824
	GO:0002250	adaptive immune response	BP	3.0804e-07	0.000245105
	GO:0002819	regulation of adaptive immune response	BP	3.2231e-07	0.000246961
	GO:0002682	regulation of immune system process	BP	4.9168e-07	0.000363281
	GO:0042742	defense response to bacterium	BP	5.37613e-07	0.000383522
	GO:0050707	regulation of cytokine secretion	BP	5.7665e-07	0.000397658
	GO:0002920	regulation of humoral immune response	BP	6.62101e-07	0.000441856
	GO:0002455	humoral immune response mediated by circulating immunoglobulin	BP	7.87062e-07	0.000508836
	GO:0050778	positive regulation of immune response	BP	8.40933e-07	0.000527188
	GO:0002712	regulation of B cell mediated immunity	BP	9.83649e-07	0.000567778
	GO:0002889	regulation of immunoglobulin mediated immune response	BP	9.83649e-07	0.000567778
	GO:0050663	cytokine secretion	BP	9.88013e-07	0.000567778
	GO:0002252	immune effector process	BP	1.41765e-06	0.000792657
	GO:0001819	positive regulation of cytokine production	BP	1.50646e-06	0.000820149
	GO:0002876	positive regulation of chronic inflammatory response to antigenic stimulus	BP	1.58947e-06	0.000843154
	GO:0002874	regulation of chronic inflammatory response to antigenic stimulus	BP	2.12511e-06	0.00109911
	GO:0098542	defense response to other organism	BP	2.32108e-06	0.00117118
	GO:0002449	lymphocyte mediated immunity	BP	2.97447e-06	0.00146514
	GO:0002437	inflammatory response to antigenic stimulus	BP	3.08258e-06	0.00148308
	GO:0002678	positive regulation of chronic inflammatory response	BP	3.19684e-06	0.0015031
	GO:0002460	adaptive immune response based on somatic recombination of immune receptors built from immunoglobulin superfamily domains	BP	3.28098e-06	0.00150838
	GO:0002439	chronic inflammatory response to antigenic stimulus	BP	5.68758e-06	0.00251632
	GO:0002367	cytokine production involved in immune response	BP	5.7167e-06	0.00251632
	GO:0050714	positive regulation of protein secretion	BP	6.2516e-06	0.00269444
	GO:0002684	positive regulation of immune system process	BP	7.2434e-06	0.00305819
	GO:0032649	regulation of interferon-gamma production	BP	9.66366e-06	0.00399843
	GO:0001817	regulation of cytokine production	BP	1.1155e-05	0.00445775
	GO:0002676	regulation of chronic inflammatory response	BP	1.12047e-05	0.00445775
	GO:0050729	positive regulation of inflammatory response	BP	1.15136e-05	0.0044942
	GO:0050776	regulation of immune response	BP	1.19972e-05	0.00459053
	GO:0016064	immunoglobulin mediated immune response	BP	1.22041e-05	0.00459053
	GO:0019724	B cell mediated immunity	BP	1.33786e-05	0.00491401
	GO:0002700	regulation of production of molecular mediator of immune response	BP	1.35392e-05	0.00491401
	GO:0032609	interferon-gamma production	BP	1.55567e-05	0.00554891
	GO:0002830	positive regulation of type 2 immune response	BP	1.79956e-05	0.00623958
	GO:0050764	regulation of phagocytosis	BP	1.83326e-05	0.00623958
	GO:0001816	cytokine production	BP	1.83978e-05	0.00623958
	GO:0002863	positive regulation of inflammatory response to antigenic stimulus	BP	2.00883e-05	0.00670302
	GO:0002376	immune system process	BP	2.49579e-05	0.0081957
	GO:0002374	cytokine secretion involved in immune response	BP	2.63313e-05	0.0085116
	GO:0006959	humoral immune response	BP	4.03243e-05	0.0128343
	GO:0002544	chronic inflammatory response	BP	4.12407e-05	0.0129271
	GO:0002440	production of molecular mediator of immune response	BP	4.62584e-05	0.0142835
	GO:0031347	regulation of defense response	BP	4.81838e-05	0.0146592
	GO:1903036	positive regulation of response to wounding	BP	5.39766e-05	0.0161836
	GO:1903532	positive regulation of secretion by cell	BP	5.5345e-05	0.0163568
	GO:0002828	regulation of type 2 immune response	BP	6.05902e-05	0.0176548
	GO:0032733	positive regulation of interleukin-10 production	BP	6.54436e-05	0.0188041
	GO:0043207	response to external biotic stimulus	BP	6.88084e-05	0.0192366
	GO:0051707	response to other organism	BP	6.88084e-05	0.0192366
	GO:0051046	regulation of secretion	BP	7.21607e-05	0.0199048
	GO:0051047	positive regulation of secretion	BP	8.29738e-05	0.0223195
	GO:0051092	positive regulation of NF-kappaB transcription factor activity	BP	8.32956e-05	0.0223195
	GO:0009607	response to biotic stimulus	BP	8.41511e-05	0.0223195
	GO:0043901	negative regulation of multi-organism process	BP	8.77466e-05	0.0229785
	GO:0009617	response to bacterium	BP	0.000112139	0.0289992
	GO:0042092	type 2 immune response	BP	0.000122766	0.0313553
	GO:0045834	positive regulation of lipid metabolic process	BP	0.000132998	0.0335545
	GO:0006955	immune response	BP	0.000136802	0.0340982
	GO:1901224	positive regulation of NIK/NF-kappaB signaling	BP	0.00014645	0.0360021
	GO:0050708	regulation of protein secretion	BP	0.000147921	0.0360021
	GO:0051222	positive regulation of protein transport	BP	0.00015191	0.0365433
	GO:0005164	tumor necrosis factor receptor binding	MF	0.000155269	0.036922
	GO:0070374	positive regulation of ERK1 and ERK2 cascade	BP	0.000164054	0.0385677
	GO:0043900	regulation of multi-organism process	BP	0.000173951	0.0404347
	GO:0032653	regulation of interleukin-10 production	BP	0.000195553	0.0449512
	GO:0006954	inflammatory response	BP	0.000206249	0.0468888
	GO:0006952	defense response	BP	0.000222876	0.0501181
	GO:0032613	interleukin-10 production	BP	0.00023526	0.052334
	GO:0002709	regulation of T cell mediated immunity	BP	0.000256286	0.0564047
	GO:1904951	positive regulation of establishment of protein localization	BP	0.000267925	0.0583455
	GO:1901222	regulation of NIK/NF-kappaB signaling	BP	0.000284691	0.0605861
	GO:0051050	positive regulation of transport	BP	0.000286133	0.0605861
	GO:0009306	protein secretion	BP	0.000286999	0.0605861
	GO:0032757	positive regulation of interleukin-8 production	BP	0.000315623	0.0659555
	GO:0002702	positive regulation of production of molecular mediator of immune response	BP	0.000351844	0.0727895
	GO:0050727	regulation of inflammatory response	BP	0.000360609	0.0738642
	GO:0051240	positive regulation of multicellular organismal process	BP	0.000368267	0.0746932
	GO:0043903	regulation of symbiosis, encompassing mutualism through parasitism	BP	0.000376175	0.0755564
	GO:0032813	tumor necrosis factor receptor superfamily binding	MF	0.000387077	0.0769985
	GO:0002718	regulation of cytokine production involved in immune response	BP	0.000412303	0.0812354
	GO:0043552	positive regulation of phosphatidylinositol 3-kinase activity	BP	0.000449892	0.0876274
	GO:0032602	chemokine production	BP	0.000453216	0.0876274
	GO:0030100	regulation of endocytosis	BP	0.00045871	0.0877357
	GO:1901700	response to oxygen-containing compound	BP	0.000462258	0.0877357
	GO:0032755	positive regulation of interleukin-6 production	BP	0.000474187	0.0891816
	GO:0032103	positive regulation of response to external stimulus	BP	0.000478535	0.0891885
	GO:0071310	cellular response to organic substance	BP	0.000485044	0.0895946
	GO:0032729	positive regulation of interferon-gamma production	BP	0.000491522	0.0899876
	GO:0070372	regulation of ERK1 and ERK2 cascade	BP	0.000504316	0.09152
	GO:0009611	response to wounding	BP	0.000535494	0.0963331
	GO:0090218	positive regulation of lipid kinase activity	BP	0.00054424	0.0970623
	GO:0006909	phagocytosis	BP	0.000556624	0.0984226
	GO:0070371	ERK1 and ERK2 cascade	BP	0.000570077	0.0997331
	GO:0051353	positive regulation of oxidoreductase activity	BP	0.000578233	0.0997331
	GO:0051091	positive regulation of sequence-specific DNA binding transcription factor activity	BP	0.000578498	0.0997331
	GO:0032677	regulation of interleukin-8 production	BP	0.000607304	0.103834
	GO:0046903	secretion	BP	0.000614635	0.104226
	GO:0022409	positive regulation of cell-cell adhesion	BP	0.000629505	0.10588
	GO:0050766	positive regulation of phagocytosis	BP	0.00064305	0.107286
	GO:0032637	interleukin-8 production	BP	0.000694972	0.115021
	GO:1903727	positive regulation of phospholipid metabolic process	BP	0.000702161	0.115288
	GO:0040007	growth	BP	0.000762832	0.123557
	GO:0002696	positive regulation of leukocyte activation	BP	0.000764469	0.123557
	GO:1901701	cellular response to oxygen-containing compound	BP	0.000785314	0.12522
	GO:1903530	regulation of secretion by cell	BP	0.000786862	0.12522
	GO:0050867	positive regulation of cell activation	BP	0.000830568	0.131166
	GO:0045321	leukocyte activation	BP	0.000842408	0.132028
	GO:0043551	regulation of phosphatidylinositol 3-kinase activity	BP	0.00087265	0.135436
	GO:0045926	negative regulation of growth	BP	0.000882361	0.135436
	GO:0002377	immunoglobulin production	BP	0.000886617	0.135436
	GO:0019901	protein kinase binding	MF	0.000892117	0.135436
	GO:0002456	T cell mediated immunity	BP	0.000921145	0.135436
	GO:0048583	regulation of response to stimulus	BP	0.000972914	0.135436
	GO:0002805	regulation of antimicrobial peptide biosynthetic process	BP	0.000985466	0.135436
	GO:0002807	positive regulation of antimicrobial peptide biosynthetic process	BP	0.000985466	0.135436
	GO:0002808	regulation of antibacterial peptide biosynthetic process	BP	0.000985466	0.135436
	GO:0002815	biosynthetic process of antibacterial peptides active against Gram-positive bacteria	BP	0.000985466	0.135436
	GO:0002816	regulation of biosynthetic process of antibacterial peptides active against Gram-positive bacteria	BP	0.000985466	0.135436
	GO:0006963	positive regulation of antibacterial peptide biosynthetic process	BP	0.000985466	0.135436
	GO:0006965	positive regulation of biosynthetic process of antibacterial peptides active against Gram-positive bacteria	BP	0.000985466	0.135436
	GO:0032498	detection of muramyl dipeptide	BP	0.000985466	0.135436
	GO:2000361	regulation of prostaglandin-E synthase activity	BP	0.000985466	0.135436
	GO:2000363	positive regulation of prostaglandin-E synthase activity	BP	0.000985466	0.135436
	GO:0032500	muramyl dipeptide binding	MF	0.000985466	0.135436
	GO:0002777	antimicrobial peptide biosynthetic process	BP	0.000990999	0.135436
	GO:0002780	antibacterial peptide biosynthetic process	BP	0.000990999	0.135436
	GO:0032496	response to lipopolysaccharide	BP	0.000995083	0.135436
	GO:0032499	detection of peptidoglycan	BP	0.0010182	0.137676
	GO:0032675	regulation of interleukin-6 production	BP	0.00105594	0.141853
	GO:0002237	response to molecule of bacterial origin	BP	0.00106891	0.142668
	GO:0032701	negative regulation of interleukin-18 production	BP	0.00108066	0.143312
	GO:0032635	interleukin-6 production	BP	0.00114325	0.150646
	GO:0071608	macrophage inflammatory protein-1 alpha production	BP	0.00116583	0.152649
	GO:0046324	regulation of glucose import	BP	0.00118714	0.154462
	GO:0070887	cellular response to chemical stimulus	BP	0.00121425	0.157002
	GO:0098589	membrane region	CC	0.00124691	0.159701
	GO:0033674	positive regulation of kinase activity	BP	0.00125056	0.159701
	GO:0043550	regulation of lipid kinase activity	BP	0.00127049	0.160033
	GO:0060584	regulation of prostaglandin-endoperoxide synthase activity	BP	0.00127636	0.160033
	GO:0060585	positive regulation of prostaglandin-endoperoxide synthase activity	BP	0.00127636	0.160033
	GO:1903706	regulation of hemopoiesis	BP	0.00132117	0.163756
	GO:0034988	Fc-gamma receptor I complex binding	MF	0.00132363	0.163756
	GO:0051239	regulation of multicellular organismal process	BP	0.00134271	0.163756
	GO:0019900	kinase binding	MF	0.00134445	0.163756
	GO:0071224	cellular response to peptidoglycan	BP	0.0013738	0.163756
	GO:0002225	positive regulation of antimicrobial peptide production	BP	0.00139502	0.163756
	GO:0002760	positive regulation of antimicrobial humoral response	BP	0.00139502	0.163756
	GO:0002803	positive regulation of antibacterial peptide production	BP	0.00139502	0.163756
	GO:0002784	regulation of antimicrobial peptide production	BP	0.00139551	0.163756
	GO:0002786	regulation of antibacterial peptide production	BP	0.00139551	0.163756
	GO:0002775	antimicrobial peptide production	BP	0.00140104	0.163756
	GO:0002778	antibacterial peptide production	BP	0.00140104	0.163756
	GO:0048584	positive regulation of response to stimulus	BP	0.00141087	0.163978
	GO:0009615	response to virus	BP	0.00142126	0.164263
	GO:0071417	cellular response to organonitrogen compound	BP	0.00144304	0.165052
	GO:0019216	regulation of lipid metabolic process	BP	0.00144404	0.165052
	GO:0051223	regulation of protein transport	BP	0.0014754	0.167709
	GO:0007166	cell surface receptor signaling pathway	BP	0.00152037	0.171131
	GO:1903034	regulation of response to wounding	BP	0.00152204	0.171131
	GO:0061048	negative regulation of branching involved in lung morphogenesis	BP	0.00154554	0.172557
	GO:0046323	glucose import	BP	0.00155141	0.172557
	GO:0080134	regulation of response to stress	BP	0.00158155	0.174206
	GO:0002759	regulation of antimicrobial humoral response	BP	0.00159432	0.174206
	GO:0002698	negative regulation of immune effector process	BP	0.00160904	0.174206
	GO:0046136	positive regulation of vitamin metabolic process	BP	0.00161676	0.174206
	GO:0060557	positive regulation of vitamin D biosynthetic process	BP	0.00161676	0.174206
	GO:0060559	positive regulation of calcidiol 1-monooxygenase activity	BP	0.00161676	0.174206
	GO:0007267	cell-cell signaling	BP	0.00167987	0.179761
	GO:0031349	positive regulation of defense response	BP	0.00169581	0.179761
	GO:0032661	regulation of interleukin-18 production	BP	0.00171336	0.179761
	GO:0038061	NIK/NF-kappaB signaling	BP	0.00171759	0.179761
	GO:0018193	peptidyl-amino acid modification	BP	0.00172447	0.179761
	GO:0045121	membrane raft	CC	0.00172914	0.179761
	GO:0098857	membrane microdomain	CC	0.00172914	0.179761
	GO:0010033	response to organic substance	BP	0.00176915	0.182762
	GO:0005125	cytokine activity	MF	0.00178109	0.182762
	GO:1903725	regulation of phospholipid metabolic process	BP	0.00179805	0.182762
	GO:0071677	positive regulation of mononuclear cell migration	BP	0.00179955	0.182762
	GO:0022600	digestive system process	BP	0.00180218	0.182762
	GO:0051347	positive regulation of transferase activity	BP	0.00182474	0.184147
	GO:0002685	regulation of leukocyte migration	BP	0.00190378	0.190869
	GO:1901699	cellular response to nitrogen compound	BP	0.0019098	0.190869
	GO:0048534	hematopoietic or lymphoid organ development	BP	0.00193825	0.192781
	GO:0050436	microfibril binding	MF	0.00195671	0.193686
	GO:0032101	regulation of response to external stimulus	BP	0.00200497	0.196758
	GO:0050777	negative regulation of immune response	BP	0.00200677	0.196758
	GO:0051341	regulation of oxidoreductase activity	BP	0.00203805	0.198882
	GO:0032621	interleukin-18 production	BP	0.00212519	0.206413
	GO:0070201	regulation of establishment of protein localization	BP	0.00215385	0.208219
	GO:0022407	regulation of cell-cell adhesion	BP	0.00218607	0.210216
	GO:0034987	immunoglobulin receptor binding	MF	0.00219483	0.210216
	GO:0002520	immune system development	BP	0.00225078	0.214581
	GO:0002694	regulation of leukocyte activation	BP	0.00231392	0.219588
	GO:0045416	positive regulation of interleukin-8 biosynthetic process	BP	0.00233239	0.219984
	GO:0051090	regulation of sequence-specific DNA binding transcription factor activity	BP	0.00233935	0.219984
	GO:0018108	peptidyl-tyrosine phosphorylation	BP	0.00236166	0.221077
	GO:1901671	positive regulation of superoxide dismutase activity	BP	0.00240008	0.222658
	GO:1904833	positive regulation of removal of superoxide radicals	BP	0.00240008	0.222658
	GO:0086089	voltage-gated potassium channel activity involved in atrial cardiac muscle cell action potential repolarization	MF	0.00241897	0.223409
	GO:0018212	peptidyl-tyrosine modification	BP	0.00243274	0.223682
	GO:0010827	regulation of glucose transport	BP	0.00244586	0.223894
	GO:0008284	positive regulation of cell proliferation	BP	0.00245892	0.224098
	GO:0002740	negative regulation of cytokine secretion involved in immune response	BP	0.00261479	0.237258
	GO:0035419	activation of MAPK activity involved in innate immune response	BP	0.00263278	0.237847
	GO:1903347	negative regulation of bicellular tight junction assembly	BP	0.0026642	0.238638
	GO:0035509	negative regulation of myosin-light-chain-phosphatase activity	BP	0.00266734	0.238638
	GO:2000551	regulation of T-helper 2 cell cytokine production	BP	0.00268767	0.238638
	GO:2000553	positive regulation of T-helper 2 cell cytokine production	BP	0.00268767	0.238638
	GO:0001775	cell activation	BP	0.00271053	0.239639
	GO:0045785	positive regulation of cell adhesion	BP	0.0027349	0.240764
	GO:2000343	positive regulation of chemokine (C-X-C motif) ligand 2 production	BP	0.00275226	0.241266
	GO:0034250	positive regulation of cellular amide metabolic process	BP	0.00278197	0.242842
	GO:0060627	regulation of vesicle-mediated transport	BP	0.00288123	0.250449
	GO:0007586	digestion	BP	0.00290923	0.251825
	GO:0071495	cellular response to endogenous stimulus	BP	0.00298063	0.256901
	GO:0045347	negative regulation of MHC class II biosynthetic process	BP	0.00299271	0.256901
	GO:0032494	response to peptidoglycan	BP	0.00303204	0.259202
	GO:0050865	regulation of cell activation	BP	0.00320198	0.272603
	GO:0007159	leukocyte cell-cell adhesion	BP	0.00322299	0.273267
	GO:0002757	immune response-activating signal transduction	BP	0.0032551	0.274864
	GO:1900426	positive regulation of defense response to bacterium	BP	0.00327579	0.275486
	GO:0008104	protein localization	BP	0.00332642	0.278611
	GO:1900017	positive regulation of cytokine production involved in inflammatory response	BP	0.00342111	0.283135
	GO:0005886	plasma membrane	CC	0.00342908	0.283135
	GO:0002521	leukocyte differentiation	BP	0.00343202	0.283135
	GO:1901033	positive regulation of response to reactive oxygen species	BP	0.00344774	0.283135
	GO:0042127	regulation of cell proliferation	BP	0.00345605	0.283135
	GO:0045994	positive regulation of translational initiation by iron	BP	0.00346255	0.283135
	GO:0071225	cellular response to muramyl dipeptide	BP	0.00354173	0.28847
	GO:0097527	necroptotic signaling pathway	BP	0.00362785	0.293996
	GO:0035745	T-helper 2 cell cytokine production	BP	0.0036551	0.293996
	GO:0046330	positive regulation of JNK cascade	BP	0.00365836	0.293996
	GO:0010693	negative regulation of alkaline phosphatase activity	BP	0.00366643	0.293996
	GO:0045859	regulation of protein kinase activity	BP	0.00369164	0.294875
	GO:0002606	positive regulation of dendritic cell antigen processing and presentation	BP	0.00372363	0.295263
	GO:0002253	activation of immune response	BP	0.00372504	0.295263
	GO:0045179	apical cortex	CC	0.00377585	0.298148
	GO:0045807	positive regulation of endocytosis	BP	0.00382239	0.299691
	GO:0032940	secretion by cell	BP	0.00382436	0.299691
	GO:0034136	negative regulation of toll-like receptor 2 signaling pathway	BP	0.00385281	0.300781
	GO:2000110	negative regulation of macrophage apoptotic process	BP	0.00386762	0.300802
	GO:0044027	hypermethylation of CpG island	BP	0.00388484	0.30101
	GO:1902107	positive regulation of leukocyte differentiation	BP	0.00392097	0.302676
	GO:0035743	CD4-positive, alpha-beta T cell cytokine production	BP	0.00397554	0.305747
	GO:0044700	single organism signaling	BP	0.00404687	0.306365
	GO:1901668	regulation of superoxide dismutase activity	BP	0.00405264	0.306365
	GO:0002274	myeloid leukocyte activation	BP	0.00405638	0.306365
	GO:0045080	positive regulation of chemokine biosynthetic process	BP	0.00407982	0.306365
	GO:0032880	regulation of protein localization	BP	0.00408673	0.306365
	GO:0042834	peptidoglycan binding	MF	0.00408981	0.306365
	GO:0071944	cell periphery	CC	0.00409163	0.306365
	GO:0023052	signaling	BP	0.00410204	0.306365
	GO:0051525	NFAT protein binding	MF	0.00413594	0.307785
	GO:0046645	positive regulation of gamma-delta T cell activation	BP	0.004186	0.310394
	GO:2001181	positive regulation of interleukin-10 secretion	BP	0.00425413	0.313371
	GO:0002862	negative regulation of inflammatory response to antigenic stimulus	BP	0.00426021	0.313371
	GO:0015758	glucose transport	BP	0.00427158	0.313371
	GO:0006447	regulation of translational initiation by iron	BP	0.0043419	0.31473
	GO:1902533	positive regulation of intracellular signal transduction	BP	0.00434209	0.31473
	GO:2000341	regulation of chemokine (C-X-C motif) ligand 2 production	BP	0.00434452	0.31473
	GO:0097623	potassium ion export across plasma membrane	BP	0.00435976	0.31473
	GO:0008645	hexose transport	BP	0.00436618	0.31473
	GO:0015749	monosaccharide transport	BP	0.00444154	0.319051
	GO:0007154	cell communication	BP	0.00450286	0.322194
	GO:0010243	response to organonitrogen compound	BP	0.00451645	0.322194
	GO:0043549	regulation of kinase activity	BP	0.00457454	0.325217
	GO:0033209	tumor necrosis factor-mediated signaling pathway	BP	0.00461212	0.326765
	GO:0031584	activation of phospholipase D activity	BP	0.00463632	0.327359
	GO:0043123	positive regulation of I-kappaB kinase/NF-kappaB signaling	BP	0.00469684	0.329839
	GO:0015031	protein transport	BP	0.0047264	0.329839
	GO:0071219	cellular response to molecule of bacterial origin	BP	0.00473424	0.329839
	GO:0044026	DNA hypermethylation	BP	0.00475007	0.329839
	GO:0045346	regulation of MHC class II biosynthetic process	BP	0.00475993	0.329839
	GO:0035507	regulation of myosin-light-chain-phosphatase activity	BP	0.0047777	0.329839
	GO:0032490	detection of molecule of bacterial origin	BP	0.00478305	0.329839
	GO:0051770	positive regulation of nitric-oxide synthase biosynthetic process	BP	0.00494372	0.339787
	GO:0032874	positive regulation of stress-activated MAPK cascade	BP	0.00498106	0.341219
	GO:0002227	innate immune response in mucosa	BP	0.00499757	0.34122
	GO:0000187	activation of MAPK activity	BP	0.00505248	0.342879
	GO:0035583	sequestering of TGFbeta in extracellular matrix	BP	0.00505502	0.342879
	GO:0098590	plasma membrane region	CC	0.00507744	0.343275
	GO:0044092	negative regulation of molecular function	BP	0.00509528	0.343359
	GO:0070304	positive regulation of stress-activated protein kinase signaling cascade	BP	0.00512385	0.344163
	GO:0010911	regulation of isomerase activity	BP	0.00516085	0.344412
	GO:0010912	positive regulation of isomerase activity	BP	0.00516085	0.344412
	GO:0002710	negative regulation of T cell mediated immunity	BP	0.00519925	0.345815
	GO:0045630	positive regulation of T-helper 2 cell differentiation	BP	0.00521531	0.345815
	GO:2000664	positive regulation of interleukin-5 secretion	BP	0.00532144	0.350605
	GO:2000667	positive regulation of interleukin-13 secretion	BP	0.00532144	0.350605
	GO:0045414	regulation of interleukin-8 biosynthetic process	BP	0.00536632	0.35244
	GO:0032147	activation of protein kinase activity	BP	0.0054144	0.353025
	GO:0002468	dendritic cell antigen processing and presentation	BP	0.00542643	0.353025
	GO:0002604	regulation of dendritic cell antigen processing and presentation	BP	0.00542643	0.353025
	GO:0071803	positive regulation of podosome assembly	BP	0.00549061	0.35608
	GO:0060558	regulation of calcidiol 1-monooxygenase activity	BP	0.00558718	0.358004
	GO:0060372	regulation of atrial cardiac muscle cell membrane repolarization	BP	0.00560719	0.358004
	GO:0099624	atrial cardiac muscle cell membrane repolarization	BP	0.00560719	0.358004
	GO:0042327	positive regulation of phosphorylation	BP	0.00561624	0.358004
	GO:1902282	voltage-gated potassium channel activity involved in ventricular cardiac muscle cell action potential repolarization	MF	0.00562055	0.358004
	GO:0065008	regulation of biological quality	BP	0.0056241	0.358004
	GO:0006927	transformed cell apoptotic process	BP	0.00569798	0.361594
	GO:0008643	carbohydrate transport	BP	0.00573746	0.362437
	GO:1901698	response to nitrogen compound	BP	0.00574629	0.362437
	GO:0002366	leukocyte activation involved in immune response	BP	0.00581178	0.363541
	GO:0071692	protein localization to extracellular region	BP	0.00581652	0.363541
	GO:0071694	maintenance of protein location in extracellular region	BP	0.00581652	0.363541
	GO:0032740	positive regulation of interleukin-17 production	BP	0.00586487	0.363794
	GO:0045342	MHC class II biosynthetic process	BP	0.00587674	0.363794
	GO:1903708	positive regulation of hemopoiesis	BP	0.00589756	0.363794
	GO:2001179	regulation of interleukin-10 secretion	BP	0.00590162	0.363794
	GO:0002263	cell activation involved in immune response	BP	0.00590849	0.363794
	GO:0071216	cellular response to biotic stimulus	BP	0.00597485	0.366788
	GO:0060556	regulation of vitamin D biosynthetic process	BP	0.00603046	0.368243
	GO:0002726	positive regulation of T cell cytokine production	BP	0.00605681	0.368243
	GO:0060664	epithelial cell proliferation involved in salivary gland morphogenesis	BP	0.00606857	0.368243
	GO:0051049	regulation of transport	BP	0.00608703	0.368243
	GO:0031622	positive regulation of fever generation	BP	0.00608755	0.368243
	GO:0033008	positive regulation of mast cell activation involved in immune response	BP	0.00619617	0.372635
	GO:0043306	positive regulation of mast cell degranulation	BP	0.00619617	0.372635
	GO:1902262	apoptotic process involved in patterning of blood vessels	BP	0.00625028	0.3737
	GO:0086008	voltage-gated potassium channel activity involved in cardiac muscle cell action potential repolarization	MF	0.00625711	0.3737
	GO:0030656	regulation of vitamin metabolic process	BP	0.00629048	0.3737
	GO:0002385	mucosal immune response	BP	0.00629611	0.3737
	GO:0051798	positive regulation of hair follicle development	BP	0.0063042	0.3737
	GO:0090241	negative regulation of histone H4 acetylation	BP	0.00632992	0.373756
	GO:0042368	vitamin D biosynthetic process	BP	0.00634128	0.373756
	GO:0046649	lymphocyte activation	BP	0.00637771	0.374173
	GO:0033036	macromolecule localization	BP	0.00639638	0.374173
	GO:0045073	regulation of chemokine biosynthetic process	BP	0.00641187	0.374173
	GO:0071675	regulation of mononuclear cell migration	BP	0.00643808	0.374173
	GO:0042033	chemokine biosynthetic process	BP	0.00643878	0.374173
	GO:1900424	regulation of defense response to bacterium	BP	0.006474	0.374381
	GO:0005126	cytokine receptor binding	MF	0.00650059	0.374381
	GO:0042228	interleukin-8 biosynthetic process	BP	0.00650648	0.374381
	GO:0050755	chemokine metabolic process	BP	0.00651474	0.374381
	GO:0031399	regulation of protein modification process	BP	0.00655161	0.375457
	GO:0071674	mononuclear cell migration	BP	0.00658906	0.37656
	GO:0050789	regulation of biological process	BP	0.00662807	0.377251
	GO:0002739	regulation of cytokine secretion involved in immune response	BP	0.00664647	0.377251
	GO:0034135	regulation of toll-like receptor 2 signaling pathway	BP	0.00668561	0.377251
	GO:0046643	regulation of gamma-delta T cell activation	BP	0.00674557	0.377251
	GO:0072608	interleukin-10 secretion	BP	0.00676799	0.377251
	GO:0032660	regulation of interleukin-17 production	BP	0.00677887	0.377251
	GO:0072603	interleukin-5 secretion	BP	0.00678352	0.377251
	GO:2000662	regulation of interleukin-5 secretion	BP	0.00678352	0.377251
	GO:0072611	interleukin-13 secretion	BP	0.00678352	0.377251
	GO:2000665	regulation of interleukin-13 secretion	BP	0.00678352	0.377251
	GO:0016045	detection of bacterium	BP	0.00682215	0.377373
	GO:0098543	detection of other organism	BP	0.00682219	0.377373
	GO:0061046	regulation of branching involved in lung morphogenesis	BP	0.00693949	0.382032
	GO:1901550	regulation of endothelial cell development	BP	0.00696464	0.382032
	GO:1903140	regulation of establishment of endothelial barrier	BP	0.00696464	0.382032
	GO:0019899	enzyme binding	MF	0.00698028	0.382032
	GO:2000010	positive regulation of protein localization to cell surface	BP	0.00701804	0.38234
	GO:0050700	CARD domain binding	MF	0.00703952	0.38234
	GO:0001818	negative regulation of cytokine production	BP	0.00704136	0.38234
	GO:0051338	regulation of transferase activity	BP	0.00706108	0.382408
	GO:2000109	regulation of macrophage apoptotic process	BP	0.00714483	0.383323
	GO:0045184	establishment of protein localization	BP	0.0071477	0.383323
	GO:0051767	nitric-oxide synthase biosynthetic process	BP	0.00717984	0.383323
	GO:0051769	regulation of nitric-oxide synthase biosynthetic process	BP	0.00717984	0.383323
	GO:0070431	nucleotide-binding oligomerization domain containing 2 signaling pathway	BP	0.00718818	0.383323
	GO:0060452	positive regulation of cardiac muscle contraction	BP	0.00718916	0.383323
	GO:0072567	chemokine (C-X-C motif) ligand 2 production	BP	0.00739304	0.39318
	GO:0035581	sequestering of extracellular ligand from receptor	BP	0.00742171	0.393693
	GO:0006915	apoptotic process	BP	0.0074514	0.394257
	GO:0033005	positive regulation of mast cell activation	BP	0.00748463	0.395005
	GO:0042362	fat-soluble vitamin biosynthetic process	BP	0.00753497	0.39665
	GO:0044707	single-multicellular organism process	BP	0.00764305	0.401319
	GO:0046328	regulation of JNK cascade	BP	0.00771027	0.402494
	GO:0050870	positive regulation of T cell activation	BP	0.00774053	0.402494
	GO:0051023	regulation of immunoglobulin secretion	BP	0.0077533	0.402494
	GO:0010562	positive regulation of phosphorus metabolic process	BP	0.00776388	0.402494
	GO:0045937	positive regulation of phosphate metabolic process	BP	0.00776388	0.402494
	GO:0012501	programmed cell death	BP	0.00780828	0.402494
	GO:0086013	membrane repolarization during cardiac muscle cell action potential	BP	0.00781479	0.402494
	GO:0009719	response to endogenous stimulus	BP	0.00786324	0.402494
	GO:1902260	negative regulation of delayed rectifier potassium channel activity	BP	0.00786682	0.402494
	GO:0043203	axon hillock	CC	0.00787142	0.402494
	GO:0002251	organ or tissue specific immune response	BP	0.00787944	0.402494
	GO:0032515	negative regulation of phosphoprotein phosphatase activity	BP	0.00790982	0.40305
	GO:0031620	regulation of fever generation	BP	0.00810511	0.411986
	GO:0071888	macrophage apoptotic process	BP	0.0081327	0.412376
	GO:0045637	regulation of myeloid cell differentiation	BP	0.00819852	0.414697
	GO:2000121	regulation of removal of superoxide radicals	BP	0.00824745	0.416154
	GO:0034112	positive regulation of homotypic cell-cell adhesion	BP	0.00834651	0.418591
	GO:1903039	positive regulation of leukocyte cell-cell adhesion	BP	0.00835583	0.418591
	GO:0002573	myeloid leukocyte differentiation	BP	0.00836488	0.418591
	GO:0009968	negative regulation of signal transduction	BP	0.00837668	0.418591
	GO:0000185	activation of MAPKKK activity	BP	0.00841383	0.419435
	GO:0042635	positive regulation of hair cycle	BP	0.00844762	0.419728
	GO:0071316	cellular response to nicotine	BP	0.00847086	0.419728
	GO:0050901	leukocyte tethering or rolling	BP	0.00851663	0.419728
	GO:0061756	leukocyte adhesion to vascular endothelial cell	BP	0.00851663	0.419728
	GO:0051533	positive regulation of NFAT protein import into nucleus	BP	0.00852117	0.419728
	GO:0043122	regulation of I-kappaB kinase/NF-kappaB signaling	BP	0.00858198	0.421001
	GO:0071550	death-inducing signaling complex assembly	BP	0.00859282	0.421001
	GO:0002724	regulation of T cell cytokine production	BP	0.00862727	0.421001
	GO:0034116	positive regulation of heterotypic cell-cell adhesion	BP	0.00864739	0.421001
	GO:0032695	negative regulation of interleukin-12 production	BP	0.00866413	0.421001
	GO:0032620	interleukin-17 production	BP	0.00866911	0.421001
	GO:0010692	regulation of alkaline phosphatase activity	BP	0.00881929	0.425531
	GO:0051704	multi-organism process	BP	0.00882476	0.425531
	GO:0098581	detection of external biotic stimulus	BP	0.00886163	0.425531
	GO:0050718	positive regulation of interleukin-1 beta secretion	BP	0.00886523	0.425531
	GO:0050716	positive regulation of interleukin-1 secretion	BP	0.00886523	0.425531
	GO:0002831	regulation of response to biotic stimulus	BP	0.00890248	0.42633
	GO:0051716	cellular response to stimulus	BP	0.00893826	0.426778
	GO:0060081	membrane hyperpolarization	BP	0.0089531	0.426778
	GO:0002888	positive regulation of myeloid leukocyte mediated immunity	BP	0.00903796	0.428989
	GO:0071801	regulation of podosome assembly	BP	0.00905835	0.428989
	GO:0045624	positive regulation of T-helper cell differentiation	BP	0.00906168	0.428989
	GO:2000810	regulation of bicellular tight junction assembly	BP	0.00910782	0.430089
	GO:0006897	endocytosis	BP	0.00912649	0.430089
	GO:1903817	negative regulation of voltage-gated potassium channel activity	BP	0.00919897	0.431904
	GO:0043372	positive regulation of CD4-positive, alpha-beta T cell differentiation	BP	0.00920678	0.431904
	GO:0043410	positive regulation of MAPK cascade	BP	0.00928022	0.434365
	GO:0042221	response to chemical	BP	0.00930461	0.434523
	GO:0042346	positive regulation of NF-kappaB import into nucleus	BP	0.0093885	0.437453
	GO:0015271	outward rectifier potassium channel activity	MF	0.00952833	0.439903
	GO:0008219	cell death	BP	0.00957753	0.439903
	GO:0016265	death	BP	0.00957753	0.439903
	GO:1900015	regulation of cytokine production involved in inflammatory response	BP	0.00960998	0.439903
	GO:0031652	positive regulation of heat generation	BP	0.00962528	0.439903
	GO:0008283	cell proliferation	BP	0.009643	0.439903
	GO:0086014	atrial cardiac muscle cell action potential	BP	0.00964749	0.439903
	GO:0086026	atrial cardiac muscle cell to AV node cell signaling	BP	0.00964749	0.439903
	GO:0086066	atrial cardiac muscle cell to AV node cell communication	BP	0.00964749	0.439903
	GO:1902895	positive regulation of pri-miRNA transcription from RNA polymerase II promoter	BP	0.00965372	0.439903
	GO:0045628	regulation of T-helper 2 cell differentiation	BP	0.00976814	0.444139
	GO:0071356	cellular response to tumor necrosis factor	BP	0.00980629	0.444342
	GO:0002764	immune response-regulating signaling pathway	BP	0.00981557	0.444342
	GO:0060693	regulation of branching involved in salivary gland morphogenesis	BP	0.00990022	0.446801
	GO:0032754	positive regulation of interleukin-5 production	BP	0.00991308	0.446801
	GO:0043302	positive regulation of leukocyte degranulation	BP	0.00994537	0.447235
	GO:0032689	negative regulation of interferon-gamma production	BP	0.00996593	0.447235
	GO:0071435	potassium ion export	BP	0.00998859	0.447281
