# Supplementary material for: Epigenome-wide analysis in newborn blood spots from monozygotic twins discordant for cerebral palsy reveals consistent regional differences in DNA methylation
Source: Clin Epigenetics. 2018 Feb 23;10:25. doi: 10.1186/s13148-018-0457-4 (PMC5824607; doi:10.1186/s13148-018-0457-4)
Supplement: Supplementary file 7 — Gene ontology (GO) analysis for top DMRs ranked by p-value (XLSX 38 kb) [file 13148_2018_457_MOESM7_ESM.zip]

Archive with 2 entries (2 files):
- Additional_file 7.xlsx
- Additional_file_7.pdf
