# Supplementary material for: Epigenome-wide analysis in newborn blood spots from monozygotic twins discordant for cerebral palsy reveals consistent regional differences in DNA methylation
Source: Clin Epigenetics. 2018 Feb 23;10:25. doi: 10.1186/s13148-018-0457-4 (PMC5824607; doi:10.1186/s13148-018-0457-4)
Supplement: Supplementary file 7 — Gene ontology (GO) analysis for top DMRs ranked by p-value (XLSX 38 kb) [file 13148_2018_457_MOESM7_ESM.zip › Additional_file 7.xlsx]

## Sheet: Add. file 7
	Additional file 7. Cross-platform validation of CpG sites of top-ranking DMRs, LTA and LIME1.
	Gene	HM450 probe	Sequenom CpG unit	Genomic coordinates	Correlation coefficient (r)	P-value of correlation coefficient (r)
	LIME1	cg24631526	CpG_10.11	chr20:62367961	0.11	0.65
	LIME1	cg06653796	CpG_1.2	chr20:62367805	0.4	0.2
	LIME1	cg21201401	CpG_6.7.8	chr20:62367884	0.88	0.00016
	LTA	cg14597739 / cg16219283	CG10.11	chr6: 31539998	0.69	0.00014
	LTA	cg21999229	CPG9	chr6: 31540014	0.21	0.34
	LTA	cg11586857	CPG2	chr6: 31540136	0.59	0.043
