# Supplementary material for: Epigenome-wide analysis in newborn blood spots from monozygotic twins discordant for cerebral palsy reveals consistent regional differences in DNA methylation
Source: Clin Epigenetics. 2018 Feb 23;10:25. doi: 10.1186/s13148-018-0457-4 (PMC5824607; doi:10.1186/s13148-018-0457-4)
Supplement: Supplementary file 9 — DNA methylation differences within each discordant CP twin pair, identifying numerous loci showing large DNA methylation differences within each discordant twin pair. (PPTX 3104 kb) [file 13148_2018_457_MOESM9_ESM.xlsx]

## Sheet: Add. file 9
	Additional file 9. Gene ontology (biological process) common to multiple twin pairs.
	GO ID	Gene ontology terms (biological process)	Twin pairs						Twin pair 1	GO terms (biological process)	Twin pair 7	GO terms (biological process)	Twin pair 12	GO terms (biological process)
	GO:0007156	homophilic cell adhesion via plasma membrane adhesion molecules	TW4	TW10	TW6	TW14	TW15		GO:0022027	interkinetic nuclear migration	GO:0003183	mitral valve morphogenesis	GO:0014855	striated muscle cell proliferation
	GO:0098742	cell-cell adhesion via plasma-membrane adhesion molecules	TW6	TW10	TW15				GO:0010818	T cell chemotaxis	GO:0003174	mitral valve development	GO:0097264	self proteolysis
	GO:0098609	cell-cell adhesion	TW6	TW10	TW15				GO:1900152	negative regulation of nuclear-transcribed mRNA catabolic process, deadenylation-dependent decay	GO:0001701	in utero embryonic development	GO:0002879	positive regulation of acute inflammatory response to non-antigenic stimulus
	GO:0007155	cell adhesion	TW6	TW10	TW15				GO:0060212	negative regulation of nuclear-transcribed mRNA poly(A) tail shortening	GO:0003181	atrioventricular valve morphogenesis	GO:0060038	cardiac muscle cell proliferation
	GO:0022610	biological adhesion	TW10	TW15					GO:0009435	NAD biosynthetic process	GO:0043009	chordate embryonic development	GO:0010738	regulation of protein kinase A signaling
	GO:0015821	methionine transport	TW4	TW5					GO:0042396	phosphagen biosynthetic process	GO:0009792	embryo development ending in birth or egg hatching	GO:0002232	leukocyte chemotaxis involved in inflammatory response
	GO:0070165	positive regulation of adiponectin secretion	TW5	TW16					GO:0006599	phosphagen metabolic process	GO:0003171	atrioventricular valve development	GO:0018872	arsonoacetate metabolic process
	GO:0010224	response to UV-B	TW5	TW14					GO:0046314	phosphocreatine biosynthetic process	GO:0042110	T cell activation	GO:0000915	actomyosin contractile ring assembly
	GO:0031443	fast-twitch skeletal muscle fiber contraction	TW6	TW12					GO:0006603	phosphocreatine metabolic process	GO:0070489	T cell aggregation	GO:0044837	actomyosin contractile ring organization
	GO:0031448	positive regulation of fast-twitch skeletal muscle fiber contraction	TW6	TW12					GO:0019359	nicotinamide nucleotide biosynthetic process	GO:0071593	lymphocyte aggregation	GO:0000912	assembly of actomyosin apparatus involved in cytokinesis
	GO:0031446	regulation of fast-twitch skeletal muscle fiber contraction	TW6	TW12					GO:0019363	pyridine nucleotide biosynthetic process	GO:0070486	leukocyte aggregation	GO:0010737	protein kinase A signaling
	GO:2001235	positive regulation of apoptotic signaling pathway	TW9	TW13					GO:0019357	nicotinate nucleotide biosynthetic process	GO:0003179	heart valve morphogenesis	GO:0002752	cell surface pattern recognition receptor signaling pathway
	GO:0030683	evasion or tolerance by virus of host immune response	TW10	TW14					GO:0046497	nicotinate nucleotide metabolic process	GO:0070231	T cell apoptotic process	GO:0055017	cardiac muscle tissue growth
	GO:0051807	evasion or tolerance of defense response of other organism involved in symbiotic interaction	TW10	TW14					GO:0019358	nicotinate nucleotide salvage	GO:0003197	endocardial cushion development	GO:0002357	defense response to tumor cell
	GO:0030682	evasion or tolerance of host defense response	TW10	TW14					GO:0019365	pyridine nucleotide salvage	GO:0007159	leukocyte cell-cell adhesion	GO:0031443	fast-twitch skeletal muscle fiber contraction
									GO:0034453	microtubule anchoring	GO:0002366	leukocyte activation involved in immune response	GO:0031448	positive regulation of fast-twitch skeletal muscle fiber contraction
									GO:0072525	pyridine-containing compound biosynthetic process	GO:0046649	lymphocyte activation	GO:0031446	regulation of fast-twitch skeletal muscle fiber contraction
									GO:0045200	establishment of neuroblast polarity	GO:0002263	cell activation involved in immune response	GO:1902728	positive regulation of growth factor dependent skeletal muscle satellite cell proliferation
									GO:0045196	establishment or maintenance of neuroblast polarity	GO:0050863	regulation of T cell activation	GO:1902724	positive regulation of skeletal muscle satellite cell proliferation
									GO:1903640	negative regulation of gastrin-induced gastric acid secretion	GO:0003170	heart valve development	GO:0097089	methyl-branched fatty acid metabolic process
									Twin pair 2	GO terms (biological process)	Twin pair 8	GO terms (biological process)	Twin pair 13	GO terms (biological process)
									GO:0061218	negative regulation of mesonephros development	GO:0072386	plus-end-directed organelle transport along microtubule	GO:2001235	positive regulation of apoptotic signaling pathway
									GO:0072179	nephric duct formation	GO:0072383	plus-end-directed vesicle transport along microtubule	GO:0045471	response to ethanol
									GO:0072172	mesonephric tubule formation	GO:0010628	positive regulation of gene expression	GO:0023056	positive regulation of signaling
									GO:0080058	protein deglutathionylation	GO:1902680	positive regulation of RNA biosynthetic process	GO:0010647	positive regulation of cell communication
									GO:0048172	regulation of short-term neuronal synaptic plasticity	GO:0046640	regulation of alpha-beta T cell proliferation	GO:0051128	regulation of cellular component organization
									GO:0072178	nephric duct morphogenesis	GO:1990765	colon smooth muscle contraction	GO:0007179	transforming growth factor beta receptor signaling pathway
									GO:0048168	regulation of neuronal synaptic plasticity	GO:1990768	gastric mucosal blood circulation	GO:0002523	leukocyte migration involved in inflammatory response
									GO:0006641	triglyceride metabolic process	GO:1990764	myofibroblast contraction	GO:0034121	regulation of toll-like receptor signaling pathway
									GO:0006639	acylglycerol metabolic process	GO:1904326	negative regulation of circadian sleep/wake cycle, wakefulness	GO:0009967	positive regulation of signal transduction
									GO:0072176	nephric duct development	GO:1904343	positive regulation of colon smooth muscle contraction	GO:0007210	serotonin receptor signaling pathway
									GO:0006638	neutral lipid metabolic process	GO:1904346	positive regulation of gastric mucosal blood circulation	GO:0048584	positive regulation of response to stimulus
									GO:0009415	response to water	GO:1904325	positive regulation of inhibitory G-protein coupled receptor phosphorylation	GO:0031532	actin cytoskeleton reorganization
									GO:0050435	beta-amyloid metabolic process	GO:1904330	positive regulation of myofibroblast contraction	GO:0097305	response to alcohol
									GO:0072079	nephron tubule formation	GO:1904320	positive regulation of smooth muscle contraction involved in micturition	GO:0010941	regulation of cell death
									GO:0001676	long-chain fatty acid metabolic process	GO:1990767	prostaglandin receptor internalization	GO:2001233	regulation of apoptotic signaling pathway
									GO:0097285	cell-type specific apoptotic process	GO:1904341	regulation of colon smooth muscle contraction	GO:0048284	organelle fusion
									GO:0090185	negative regulation of kidney development	GO:1904344	regulation of gastric mucosal blood circulation	GO:0071560	cellular response to transforming growth factor beta stimulus
									GO:0033559	unsaturated fatty acid metabolic process	GO:1904323	regulation of inhibitory G-protein coupled receptor phosphorylation	GO:0046628	positive regulation of insulin receptor signaling pathway
									GO:0035695	mitophagy by induced vacuole formation	GO:1904328	regulation of myofibroblast contraction	GO:0071559	response to transforming growth factor beta
									GO:0007174	epidermal growth factor catabolic process	GO:1904318	regulation of smooth muscle contraction involved in micturition	GO:0007178	transmembrane receptor protein serine/threonine kinase signaling pathway
									Twin pair 4	GO terms (biological process)	Twin pair 9	GO terms (biological process)	Twin pair 14	GO terms (biological process)
									GO:0007156	homophilic cell adhesion via plasma membrane adhesion molecules	GO:0019233	sensory perception of pain	GO:0045600	positive regulation of fat cell differentiation
									GO:0098742	cell-cell adhesion via plasma-membrane adhesion molecules	GO:0019725	cellular homeostasis	GO:0034629	cellular protein complex localization
									GO:0098609	cell-cell adhesion	GO:0055082	cellular chemical homeostasis	GO:0044332	Wnt signaling pathway involved in dorsal/ventral axis specification
									GO:0007155	cell adhesion	GO:1901216	positive regulation of neuron death	GO:0048242	epinephrine secretion
									GO:0022610	biological adhesion	GO:0071287	cellular response to manganese ion	GO:0061448	connective tissue development
									GO:0035747	natural killer cell chemotaxis	GO:0050432	catecholamine secretion	GO:0048241	epinephrine transport
									GO:0002679	respiratory burst involved in defense response	GO:0048878	chemical homeostasis	GO:0045444	fat cell differentiation
									GO:0072672	neutrophil extravasation	GO:0050877	neurological system process	GO:0071493	cellular response to UV-B
									GO:0010818	T cell chemotaxis	GO:0007600	sensory perception	GO:0030853	negative regulation of granulocyte differentiation
									GO:0071435	potassium ion export	GO:0046296	glycolate catabolic process	GO:0030214	hyaluronan catabolic process
									GO:0097284	hepatocyte apoptotic process	GO:0042415	norepinephrine metabolic process	GO:0010224	response to UV-B
									GO:0015821	methionine transport	GO:2001235	positive regulation of apoptotic signaling pathway	GO:0045598	regulation of fat cell differentiation
									GO:0036372	opsin transport	GO:0072507	divalent inorganic cation homeostasis	GO:0007156	homophilic cell adhesion via plasma membrane adhesion molecules
									GO:0014065	phosphatidylinositol 3-kinase signaling	GO:0051937	catecholamine transport	GO:0042744	hydrogen peroxide catabolic process
									GO:0036092	phosphatidylinositol-3-phosphate biosynthetic process	GO:0055065	metal ion homeostasis	GO:1902466	positive regulation of histone H3-K27 trimethylation
									GO:0001779	natural killer cell differentiation	GO:0010942	positive regulation of cell death	GO:1902464	regulation of histone H3-K27 trimethylation
									GO:0045730	respiratory burst	GO:0015844	monoamine transport	GO:0031295	T cell costimulation
									GO:1900087	positive regulation of G1/S transition of mitotic cell cycle	GO:2000016	negative regulation of determination of dorsal identity	GO:0030683	evasion or tolerance by virus of host immune response
									GO:0007188	adenylate cyclase-modulating G-protein coupled receptor signaling pathway	GO:0043525	positive regulation of neuron apoptotic process	GO:0051807	evasion or tolerance of defense response of other organism involved in symbiotic interaction
									GO:0072678	T cell migration	GO:0003008	system process	GO:0030682	evasion or tolerance of host defense response
									Twin pair 5	GO terms (biological process)	Twin pair 10	GO terms (biological process)	Twin pair 15	GO terms (biological process)
									GO:0042756	drinking behavior	GO:0098742	cell-cell adhesion via plasma-membrane adhesion molecules	GO:0007156	homophilic cell adhesion via plasma membrane adhesion molecules
									GO:0045084	positive regulation of interleukin-12 biosynthetic process	GO:0098609	cell-cell adhesion	GO:0098742	cell-cell adhesion via plasma-membrane adhesion molecules
									GO:0042090	interleukin-12 biosynthetic process	GO:0007156	homophilic cell adhesion via plasma membrane adhesion molecules	GO:0007155	cell adhesion
									GO:0045075	regulation of interleukin-12 biosynthetic process	GO:0007155	cell adhesion	GO:0022610	biological adhesion
									GO:0033031	positive regulation of neutrophil apoptotic process	GO:0022610	biological adhesion	GO:0098609	cell-cell adhesion
									GO:0060083	smooth muscle contraction involved in micturition	GO:0043113	receptor clustering	GO:0032929	negative regulation of superoxide anion generation
									GO:0032228	regulation of synaptic transmission, GABAergic	GO:0097120	receptor localization to synapse	GO:0014029	neural crest formation
									GO:0046541	saliva secretion	GO:0030683	evasion or tolerance by virus of host immune response	GO:0061418	regulation of transcription from RNA polymerase II promoter in response to hypoxia
									GO:0051967	negative regulation of synaptic transmission, glutamatergic	GO:0051807	evasion or tolerance of defense response of other organism involved in symbiotic interaction	GO:0071456	cellular response to hypoxia
									GO:0051932	synaptic transmission, GABAergic	GO:0030682	evasion or tolerance of host defense response	GO:0032928	regulation of superoxide anion generation
									GO:0014832	urinary bladder smooth muscle contraction	GO:0020012	evasion or tolerance of host immune response	GO:0036294	cellular response to decreased oxygen levels
									GO:0014848	urinary tract smooth muscle contraction	GO:0051805	evasion or tolerance of immune response of other organism involved in symbiotic interaction	GO:0035455	response to interferon-alpha
									GO:0009451	RNA modification	GO:0070292	N-acylphosphatidylethanolamine metabolic process	GO:0071453	cellular response to oxygen levels
									GO:0060073	micturition	GO:0051249	regulation of lymphocyte activation	GO:0032695	negative regulation of interleukin-12 production
									GO:0070165	positive regulation of adiponectin secretion	GO:0007127	meiosis I	GO:2000314	negative regulation of fibroblast growth factor receptor signaling pathway involved in neural plate anterior/posterior pattern formation
									GO:0006400	tRNA modification	GO:0071425	hematopoietic stem cell proliferation	GO:0090301	negative regulation of neural crest formation
									GO:0015821	methionine transport	GO:0031627	telomeric loop formation	GO:0090299	regulation of neural crest formation
									GO:0090335	regulation of brown fat cell differentiation	GO:0002694	regulation of leukocyte activation	GO:0042554	superoxide anion generation
									GO:0010224	response to UV-B	GO:0051701	interaction with host	GO:0061744	motor behavior
									GO:0007585	respiratory gaseous exchange	GO:0007129	synapsis	GO:0036343	psychomotor behavior
									Twin pair 6	GO terms (biological process)	Twin pair 11	GO terms (biological process)	Twin pair 16	GO terms (biological process)
									GO:0007156	homophilic cell adhesion via plasma membrane adhesion molecules	GO:0097118	neuroligin clustering involved in postsynaptic membrane assembly	GO:0003360	brainstem development
									GO:2000049	positive regulation of cell-cell adhesion mediated by cadherin	GO:0046085	adenosine metabolic process	GO:0071156	regulation of cell cycle arrest
									GO:0045989	positive regulation of striated muscle contraction	GO:0051898	negative regulation of protein kinase B signaling	GO:0090305	nucleic acid phosphodiester bond hydrolysis
									GO:2000047	regulation of cell-cell adhesion mediated by cadherin	GO:2000649	regulation of sodium ion transmembrane transporter activity	GO:0002479	antigen processing and presentation of exogenous peptide antigen via MHC class I, TAP-dependent
									GO:0098742	cell-cell adhesion via plasma-membrane adhesion molecules	GO:0007045	cell-substrate adherens junction assembly	GO:0071257	cellular response to electrical stimulus
									GO:0044331	cell-cell adhesion mediated by cadherin	GO:0048041	focal adhesion assembly	GO:0006886	intracellular protein transport
									GO:0042346	positive regulation of NF-kappaB import into nucleus	GO:0031589	cell-substrate adhesion	GO:1990167	protein K27-linked deubiquitination
									GO:0032469	endoplasmic reticulum calcium ion homeostasis	GO:0097104	postsynaptic membrane assembly	GO:0042590	antigen processing and presentation of exogenous peptide antigen via MHC class I
									GO:0031443	fast-twitch skeletal muscle fiber contraction	GO:0034333	adherens junction assembly	GO:0021535	cell migration in hindbrain
									GO:0031448	positive regulation of fast-twitch skeletal muscle fiber contraction	GO:0032233	positive regulation of actin filament bundle assembly	GO:0070165	positive regulation of adiponectin secretion
									GO:0031446	regulation of fast-twitch skeletal muscle fiber contraction	GO:1902305	regulation of sodium ion transmembrane transport	GO:0000075	cell cycle checkpoint
									GO:0098609	cell-cell adhesion	GO:0051495	positive regulation of cytoskeleton organization	GO:0048894	efferent axon development in a lateral line nerve
									GO:0035425	autocrine signaling	GO:0007044	cell-substrate junction assembly	GO:0048892	lateral line nerve development
									GO:2000330	positive regulation of T-helper 17 cell lineage commitment	GO:0016311	dephosphorylation	GO:0048925	lateral line system development
									GO:0003342	proepicardium development	GO:0022898	regulation of transmembrane transporter activity	GO:0021723	medullary reticular formation development
									GO:0003343	septum transversum development	GO:0071602	phytosphingosine biosynthetic process	GO:0061451	retrotrapezoid nucleus development
									GO:0006942	regulation of striated muscle contraction	GO:0006671	phytosphingosine metabolic process	GO:0061452	retrotrapezoid nucleus neuron differentiation
									GO:1900039	positive regulation of cellular response to hypoxia	GO:0032409	regulation of transporter activity	GO:0034613	cellular protein localization
									GO:0042520	positive regulation of tyrosine phosphorylation of Stat4 protein	GO:0046086	adenosine biosynthetic process	GO:0035523	protein K29-linked deubiquitination
									GO:0007155	cell adhesion	GO:0072009	nephron epithelium development	GO:1990168	protein K33-linked deubiquitination
