# Supplementary material for: Epigenome-wide analysis in newborn blood spots from monozygotic twins discordant for cerebral palsy reveals consistent regional differences in DNA methylation
Source: Clin Epigenetics. 2018 Feb 23;10:25. doi: 10.1186/s13148-018-0457-4 (PMC5824607; doi:10.1186/s13148-018-0457-4)
Supplement: Supplementary file 10 — Gene ontology (biological process) common to multiple twin pairs. (XLSX 21 kb) [file 13148_2018_457_MOESM10_ESM.xlsx]

## Sheet: Add. file 10
Additional file 10. CpG sites (probes) within each twin pair group with an absolute methylation difference >0.5 and their corresponding genes. Genes are colour coded to highlight overlaps between twin pair groups.
Probes	TW1	Methylation difference	Probes	TW5	Methylation difference	Probes	TW7	Methylation difference	Probes	TW8	Methylation difference	Probes	TW11	Methylation difference	Probes	TW16	Methylation difference
cg19727767	ISM1	-0.881004	cg14933494		-0.666052	cg12394800	ATP11A	-0.864519	cg22554796	KIF5B	-0.912612	cg05766802		-0.660409	cg19401033		-0.63489
cg08587775		-0.770933	cg09887955	PTPN7	-0.661811	cg11534938	TUBGCP2	-0.847507	cg19547293	WWTR1	-0.772776	cg22620746	ZNF257	-0.566643	cg06779009		-0.574924
cg01419577		-0.563222	cg24686009	RAP1B	-0.655965	cg01792081	NLE1	-0.843598	cg13682223	HYAL3;NAT6	-0.746209	cg24076502		-0.501647	cg08779777	PIK3CG	-0.504776
cg14494812	TOB1	-0.543721	cg27648020	ATAD2	-0.651103	cg22367886	TRMT1	-0.811616	cg21036194	SNCAIP	-0.713442	cg16595484	HSPBAP1	0.51372	cg10605064		0.504927
cg01309395	HLA-DPB2	0.533795	cg13479358		-0.650735	cg15279616	FRMD1	-0.802058	cg16944964		-0.596155	cg01309395	HLA-DPB2	0.692649	cg11065271	SYTL3	0.523547
cg10333023	KCNJ5;C11orf45	0.614216	cg25964954	AFG3L2	-0.646838	cg08694923		-0.794094	cg05614657	ZMAT4	-0.574829				cg02943420	ZFYVE21	0.529021
cg25115537	ZHX2	0.954596	cg11901248		-0.645489	cg01928145	SMPDL3B	-0.79197	cg14984943	CACNA2D3	0.670895	Probes	TW12	Methylation difference	cg23599843	JPH1	0.614783
			cg06561366	PAN2	-0.633366	cg07791834	CCDC114	-0.791473	cg19257200	SOX10	0.833058	cg12728517	ZNF215	-0.568528	cg24761195	LRP11	0.811472
Probes	TW2	Methylation difference	cg04715245	IL6R	-0.627903	cg05446615	ZFPM1	-0.776296				cg06948947	TBL2	-0.520258
cg11671265	CNOT6L	-0.767997	cg05527185	THBS4	-0.626614	cg24118773	ERGIC1	-0.762075	Probes	TW9	Methylation difference	cg14189571	ZFP42	-0.508389
ch.3.343413R	NR2C2	-0.75184	cg23057040	RCOR3	-0.625135	cg16261619	ZPBP	-0.761406	cg24702040	KIAA1804	-0.570913	cg12594237	CCND2	0.547161
cg01309395	HLA-DPB2	-0.627098	cg22698629	VWA5B1	-0.621419	cg07053964	PIGQ	-0.758228	cg08905415	RPTOR	0.796529	cg08116711	CUX1	0.558264
ch.13.1320446R		-0.586951	cg03218192	AP2B1	-0.600493	cg16487292	BTNL2	-0.755129
cg05626013	CTNNA3;LRRTM3	-0.570907	cg03940848		-0.586678	cg07491809		-0.754691	Probes	TW10	Methylation difference	Probes	TW13	Methylation difference
cg22724998		-0.542872	cg23645885		-0.583231	cg25000021		-0.747714	cg13054321	JAKMIP1	-0.694791	cg12940965		-0.454857
cg06180356	PLOD2	-0.523482	cg01017090	GNAS	-0.577208	cg22749859		-0.744255	cg08779777	PIK3CG	-0.677923	cg14131038	NCK2	-0.421118
cg16958524	KTELC1	-0.518503	cg20300343		-0.57166	cg25006249	C20orf96	-0.728487	cg00287711	TMEM126B;DLG2	-0.630435	cg19023589	TMCO3	-0.418659
cg04369350		0.517894	cg02801583	RIBC2;SMC1B	-0.569233	cg02878486	SART1	-0.707483	cg01947415	UNC84A	-0.614227	cg08446121	ANKRD20B	-0.417494
cg26619099		0.544408	cg26646290	CCDC53	-0.566756	cg01413566	C1orf210	-0.703887	cg11682724		-0.599346	cg01771737	HDAC4	-0.413095
cg13066703	TRAF5	0.617173	cg25310310		-0.559972	cg00435063	PTPRN2	-0.703126	cg07860043	LMTK3	-0.593611	cg20070090	S100A8	-0.410152
cg00736459	SIM1	0.633706	cg18772071	NAP1L5;HERC3	-0.553897	cg25934700	SELO	-0.700991	cg18419271		-0.590697	cg05390077		-0.409343
cg24761195	LRP11	0.753256	cg25441771	MCCC1	-0.543113	cg10057528	C1orf86;PRKCZ	-0.700554	cg06421774		-0.571632	cg26767986	FAM13C	-0.404146
cg15407262	SLC2A9	0.778262	cg23861803	NEU1	-0.533993	cg07880384	C2;CFB	-0.692859	cg01620569	AK2	-0.56602	cg01115243	VPS4A	0.416004
			cg17245576	SERINC1;PKIB	-0.532742	cg17157205		-0.691321	cg03026306	CABYR	-0.564738	cg02889672	SSC5D	0.418491
Probes	TW4	Methylation difference	cg15248835	LOC157627;MIR124-1	-0.532482	cg27657532		-0.687325	cg27344791	ZNF433	-0.562239	cg22173752	TMED7-TICAM2;TICAM2	0.423705
cg13457410	PIK3CD	-0.606351	cg26106948		-0.52665	cg12291586		-0.666604	cg05988645	C16orf68	-0.5562	cg01554060	TMED7-TICAM2;TICAM2	0.428088
cg01929377	FAM48A	-0.595716	cg25795456	PRPF31;TFPT	-0.524529	cg27450153	GLI3	-0.619644	cg03623835	CLDN1	-0.554741
cg22088594	FAM48A	-0.554225	ch.4.122145192R		-0.523792	cg23794200		-0.596996	cg05705813	ME3	-0.55416	Probes	TW14	Methylation difference
cg02134705	WWTR1	-0.553961	cg05369791	MESTIT1;MEST	-0.521705	cg10620911	AGPAT1	-0.59377	cg12755421	PRKCDBP	-0.543298	cg08905415	RPTOR	-0.747509
cg15102770	ADAMTS3	-0.513638	cg25023095	RRP12	-0.517916	cg17445155	PPEF2	-0.590264	cg18596621	PITPNC1	-0.541067	cg08283882	EBF2	0.527993
cg18086635	FAM59A	0.505584	cg19314945	HPCAL4	-0.51773	cg09549073	HOXA5	-0.585354	cg19350469	BST1	-0.538679	ch.3.343413R	NR2C2	0.583752
cg02535060	LRRC27	0.510943	ch.20.378824F	C20orf72	-0.512316	cg07095530	ZNHIT1;PLOD3	-0.552733	cg14838248		-0.538288	cg26287080	EXOC7	0.752425
cg27582059	PCDHB16;PCDHB8	0.515753	cg03306368	FBXL4	-0.509811	cg12277416		-0.535638	cg10287786	DSCAML1	-0.535765	cg13803559	COL5A1	0.808218
cg16942681	RIOK3	0.517798	cg00259834	RFTN1	-0.509561	cg04638468	TMEM155;LOC100192379	0.524875	cg11513637	CCNA1	-0.531994	cg13682223	HYAL3;NAT6	0.872003
cg23068989	UBE2U	0.548854	cg24371114	CCDC149	-0.504785	cg05455825	DOM3Z;STK19	0.538109	cg03485672		-0.530108
cg00736459	SIM1	0.55586	cg22637837	PCDHGB1;PCDHGA2;PCDHGA1;PCDHGA3	-0.502516	cg03374729		0.564332	cg08069370	SNX1	-0.527425	Probes	TW15	Methylation difference
cg04584103	ASB2	0.565725	cg24797471	IER2	-0.501892	cg21209219		0.57181	cg14167415		-0.524853	cg26228569	MED27	-0.749453
cg20796556	RIOK3	0.571873	cg19455965		0.502844	cg08194989	ANK1	0.573206	cg16528585	FNTB	-0.524436	cg19350270	DPP4	-0.586573
cg10061374		0.581251	cg05129489	ADAMTS17	0.506988	cg15525341	DUSP15	0.577206	cg14561904	PTGR1	-0.522864	cg25406755	TFIP11	0.513738
cg06361531	DUS2L;DDX28	0.584804	cg04331813		0.508225	cg23106158	RPL36AL;MGAT2	0.594429	cg00809863	KIAA1026	-0.51767	cg17879189	PRDM13	0.521268
cg08779777	PIK3CG	0.614724	cg18794882	IAH1;CPSF3	0.52197	cg17054708	FBLN2	0.601726	cg09626521		-0.513489	cg04215800		0.536237
ch.3.343413R	NR2C2	0.649565	cg14032070		0.525042	cg12822975	NUSAP1;OIP5	0.603045	cg04872610	AP4B1;DCLRE1B	-0.511121	cg26212180	VAX1	0.545544
cg06512249	GABBR1	0.654487	cg10227678	FTO	0.528144	cg01558909	HBM	0.603119	cg18222544		-0.507262	cg19174643		0.550556
cg10861135		0.679586	cg18542495	THADA	0.53198	cg17470061	FNDC5	0.607652	cg15504662	LIMK2	-0.507258
cg11671265	CNOT6L	0.744563	cg12073436		0.541734	cg22389375	KCNQ1DN	0.60908	cg15786280	CD38	-0.505092
cg18193259	SLIT1	0.747113	cg09073443		0.545892	cg19708803		0.63748	cg25740457	CCKBR	-0.502106
Probes	TW5	Methylation difference	Probes	TW5	Methylation difference	Probes	TW7	Methylation difference	Probes	TW10	Methylation difference
cg12950911		-0.914342	cg16517593	MUC6	0.562206	cg07304536		0.641066	cg21120436	NLGN1	-0.500908
cg06525293	RHBDL1	-0.91396	cg07434008	RPTOR	0.563681	cg04594242		0.646536	cg08721802		-0.500552
cg23210365	TACR1	-0.879392	cg23257697	FAM176A	0.588619	cg21844316		0.647134	cg02157083	APOA5	0.500393
cg12692722	TCEA3	-0.87392	cg21056036	TUBA3C	0.592974	cg05441651	ABCG1	0.647971	cg17782954	ECHDC3	0.50164
cg08901662		-0.872571	cg01564165		0.604378	cg01303723	NKX6-2	0.655392	cg18187675	NFIA	0.50473
cg02657836		-0.862694	cg05317396	RAMP1	0.614584	cg04861640	ZNF187	0.655551	cg16377162	EMID1	0.504749
cg25931671	METTL1;FAM119B	-0.854441	cg20288836		0.625152	cg15165122	ANKRD53	0.655963	cg03098721	TTLL7	0.507132
cg26976187	DDX41	-0.853263	cg27103603	MOBP	0.6346	cg15970600	KIAA0913	0.658441	cg06777815		0.507317
cg12114392	KCTD21;USP35	-0.843015	cg19920161	ZNF880	0.646715	cg18961681		0.664979	cg00341060		0.507839
cg13973820	HMGCLL1	-0.838293	cg02979703		0.65727	cg01623627	ERBB3	0.666834	cg11964338	ZNF610	0.508039
cg01287132		-0.835267	cg01295034	N4BP1	0.658584	cg07710266		0.674726	cg10008571	CANT1	0.5102
cg17255878	PSMB6	-0.833548	cg21919903	GPR109A	0.662871	cg23936900	TOP1	0.675623	cg08134856	STMN1	0.511237
cg01919374		-0.825608	cg19141132	ARPC2	0.67399	cg13872831	RASSF1	0.682386	cg22011370	TSSK1B;MCC	0.511583
cg18019017	HTR1B	-0.822557	cg13879655		0.689509	cg06537257	KBTBD7	0.689985	cg04744713	FLJ43860	0.513447
cg14846060	PAOX	-0.821959	cg23731742	NOC2L;SAMD11	0.7001	cg20822858	SGK1	0.691226	cg14126601	EIF2AK2	0.513701
cg05131766	PHKB;ITFG1	-0.82106	cg01335658		0.700455	cg05044134	VWA3B	0.694876	cg03444122	TRIML1	0.514485
cg00786747		-0.815256	cg07121021	ANKRD30A	0.704809	cg26747301	C19orf63;FAM71E1	0.697876	cg22753482	JAKMIP3	0.515064
cg24722073		-0.808213	cg10431950	GALK1	0.70703	cg20569593		0.700591	cg00792015	DIRC3	0.51521
cg24154786	MYPOP	-0.804529	cg20897046	WDR20	0.710876	cg18724430		0.701457	cg14035807	IQCA1	0.515519
cg21583412	NUFIP2	-0.804343	cg01410316	ADAP1	0.71313	cg18722557	NSMCE4A	0.705003	cg11252310	KIRREL3	0.515975
cg19906093	C2orf88	-0.804164	cg22147968	CUX2	0.714375	cg14341177	BICD2	0.705328	cg25160769	HRASLS5	0.516079
cg12379383		-0.801854	cg03465061	BAIAP3	0.715679	cg06716807	PPM1G	0.706797	cg25975369	GRB10	0.516366
cg01910272	TNNC1;NISCH	-0.798582	cg06187080	SIPA1L2	0.721894	cg24766821		0.710966	cg20737388	DNAJB13	0.517101
cg09323975		-0.793971	cg14380230	PRDM16	0.723814	cg18426060	AKT1	0.712418	cg07719096		0.520814
cg18948380	LARP7	-0.792142	cg19265040	MED15	0.731522	cg14787946	CEP70	0.71326	cg05253165	NECAB2	0.52092
cg21096915	LOC84856	-0.787065	cg06073139	SLC38A7	0.731678	cg05053440		0.714519	cg04114269	C3orf26;FILIP1L;MIR548G	0.523308
cg20237707		-0.783777	cg04213384	FARP1	0.739022	cg11642829	PELP1	0.716051	cg19179099		0.52353
cg15048802	C2orf60;C2orf47	-0.781199	cg08516217		0.742079	cg10884341	HSPE1;HSPD1	0.721278	cg07545925	CD3G	0.524748
cg02888867	TRPM7	-0.776935	cg13797673	PASK	0.750607	cg01077846	GDF15	0.727791	cg03728799		0.525164
cg01684881	FZD2	-0.775584	cg26300322	CYB561	0.757019	cg05625559		0.728932	cg08923114		0.526503
cg23344688	MLLT10	-0.759681	cg01949684	AGPAT1	0.783981	cg09596116	MIR148A	0.729559	cg14487271	WWP1	0.526897
cg14000104	PTCH1	-0.756453	cg24084481	SND1;LRRC4	0.788498	cg10420952	TWIST1	0.736163	cg21781988		0.528024
cg03965340	TCEB2	-0.754627	cg08254315		0.801334	cg02089380	ACVR1	0.737856	cg18702715		0.530868
cg04879451	C1orf122;YRDC	-0.75228	cg19727381		0.801534	cg00547758	MSH2	0.747849	cg01313387	DTX1	0.533745
cg14095101	TRPM6	-0.750068	cg05880944	DTYMK	0.812992	cg07204937	GOLGA7B	0.749118	cg01561869	PCDHGA2;PCDHGA3;PCDHGA1	0.535108
cg27245606	LTB	-0.747	cg14341177	BICD2	0.823671	cg18344652	CNN3	0.750416	cg08506869	KIAA0146	0.537362
cg20168230	GRIK3	-0.742929	cg16740067	UBTF	0.823715	cg23627301		0.750752	cg02288964	AGRN	0.539841
cg21735374	SC65;FKBP10	-0.735275	cg11777917	FGFR3	0.836499	cg24824366		0.75296	cg16397563		0.544899
cg01513967	RERE	-0.734823	cg14194367	KCNMA1	0.844811	cg17288102	XPNPEP1	0.755523	cg06638966	COL19A1	0.545798
cg12790592	FOXN3	-0.72755	cg04962756	RELA	0.869855	cg01953134	LYRM2	0.757935	cg25757140		0.547764
cg19637330		-0.722272	cg11444668	NRBP1	-0.697793	cg19359627	NEXN	0.760412	cg15579883		0.55197
cg21718653	HBP1	-0.721418	cg00108617		-0.684899	cg09342567	KCNMB3	0.768554	cg15345393		0.552398
cg02054559	DUSP3;C17orf105	-0.710468	cg10800464		-0.681706	cg02843503	C7orf28B	0.769102	cg02160611		0.552899
cg15268184	PDCD2	-0.709501				cg17940673	RTCD1	0.779977	cg16706324	TRIM78P;TRIM5	0.556345
cg13682223	HYAL3;NAT6	-0.707223	Probes	TW6	Methylation difference	cg10239074	BCL2L11	0.78399	cg25323444	MAD1L1	0.55895
cg20495206	RHEB	-0.704338	cg14341177	BICD2	-0.795735	cg26228569	MED27	0.784105	cg18639238		0.560444
cg10348193	LRRC61;ACTR3C	-0.698275	cg19611616	STK38L	-0.744955	cg07083806	MYCN;MYCNOS	0.793684	cg09334776		0.567795
cg24151229	GOLGA5		cg13390800	DCHS1	0.509808	cg00470766	PRICKLE1	0.800888	cg01721313		0.578263
cg07956775	CALHM2					cg23082454	TMEM179	0.801669	cg01309395	HLA-DPB2	0.58498
						cg23675401		0.804215	cg02774282	CCDC162	0.591718
						cg24322333	AKAP12	0.806101	cg04414509	MECOM	0.595501
						cg27088072		0.818088	cg12375380	EFHB	0.605961
						cg17013193	BRD2	0.822883	cg03441844		0.607044
						cg01654446	TAPBP	0.859635	cg23673360	XKR6	0.613939
									cg17919004		0.614132
									cg08985817		0.615341
									cg14263924	RXRB	0.619982
									cg13159361		0.62038
									cg07493834		0.630469
									cg12731010	TNS1	0.634793
									cg13800349	B3GNTL1	0.637632
									cg10909185	KLHL35	0.723191
									cg08466517	TNIP3	0.798302
									cg13801402	BCL2L15	0.801148
